# Supplementary material for: The Effectiveness and Safety of Wu Tou Decoction on Rheumatoid Arthritis—A Systematic Review and Meta-Analysis
Source: Healthcare (Basel). 2024 Aug 31;12(17):1739. doi: 10.3390/healthcare12171739 (PMC11395211; doi:10.3390/healthcare12171739)
Supplement: Supplementary file 1 [file healthcare-12-01739-s001.zip]

Archive with 1 entries (1 files):
- healthcare-3132410-supplementary.pdf
